# Supplementary material for: Clove Oil-Based Nanoemulsion Containing Amphotericin B as a Therapeutic Approach to Combat Fungal Infections
Source: Pharmaceutics. 2025 Jul 17;17(7):925. doi: 10.3390/pharmaceutics17070925 (PMC12300589; doi:10.3390/pharmaceutics17070925)
Supplement: Supplementary file 1 [file pharmaceutics-17-00925-s001.zip]

Archive with 1 entries (1 files):
- pharmaceutics-3735197-supplementary.pdf
